# Supplementary material for: Image- and Fluorescence-Based Test Shows Oxidant-Dependent Damages in Red Blood Cells and Enables Screening of Potential Protective Molecules
Source: Int J Mol Sci. 2021 Apr 20;22(8):4293. doi: 10.3390/ijms22084293 (PMC8074894; doi:10.3390/ijms22084293)
Supplement: Supplementary file 1 [file ijms-22-04293-s001.zip]

Archive with 1 entries (1 files):
- ijms-1147132-supplementary.pdf
